# Supplementary material for: Characteristics of pigmentary glaucoma in Japanese individuals
Source: PLoS One. 2022 Jun 23;17(6):e0268864. doi: 10.1371/journal.pone.0268864 (PMC9223319; doi:10.1371/journal.pone.0268864)
Supplement: S1 Dataset — (XLSX) [file pone.0268864.s001.xlsx]

## Sheet: Sheet1
Case number	Sex	Age of diagnosis	Refractive error in right eye	Refractive error in left eye	IOP in right eye	IOP in left eye	MD value in right eye	MD value in left eye	Pigmentation of cornea	Pigmentation of trabecular meshwork	Midperipheral iris transillumination	Sampaolesi line	Pigment reversal sign	Iris concavity	Mid peripheral iris depigmentation	Pigmentation of lens	Pperipheral retinal degeneration
1	Female	13	-3.25	-3.25	25	25	-3.5	-4.53		O		O		O	O
2	Female	15	-12	-10.25	27	27	Normal OCT	Normal OCT				O		O			O
3	Male	15	-8.5	-8.25	26	28	-7.9	-21.42		O		O		O	O
4	Male	28	-3.75	-3.75	15	16	-17.7	GP Vb	O	O		O		O	O
5	Female	31	-5.5	-4.75	19	19	-2.61	-3.6		O		O		O	O
6	Male	36	-4.5	-4.25	14	14	-5.08	-3.03				O		O	O
7	Female	42	-5.75	-6.25	14	13	-9.39	-3.42		O		O	O	O	O
8	Female	42	-7.25	-7	Unknown	Unknown	-15.7	-16.37				O		O	O
9	Male	45	-23	-10	20	20	-11.08	-5.85		O		O	O	O	O		O
10	Male	46	-6	-6.75	Unknown	Unknown	-9.43	-9.24				O		O	O
